# Supplementary material for: Complications of Balloon Pulmonary Angioplasty: A Comprehensive Analysis Based on the Latest ESC Consensus Statement
Source: J Clin Med. 2024 Jul 24;13(15):4313. doi: 10.3390/jcm13154313 (PMC11313613; doi:10.3390/jcm13154313)
Supplement: Supplementary file 1 [file jcm-13-04313-s001.zip]

Archive with 1 entries (1 files):
- jcm-3044948-supplementary.pdf
